# Supplementary material for: Cognitive Assessment and Rehabilitation for Pediatric-Onset Multiple Sclerosis: A Scoping Review
Source: Children (Basel). 2020 Oct 15;7(10):183. doi: 10.3390/children7100183 (PMC7602453; doi:10.3390/children7100183)
Supplement: Supplementary file 1 [file children-07-00183-s001.zip]

Archive with 2 entries (2 files):
- Supplementary file S1. PRISMA-ScR Checklist.docx
- Supplementary file S2. Scoping Review Protocol.docx
